# Supplementary material for: Redefining the Septal L-Strut to Prevent Collapse
Source: PLoS One. 2016 Apr 13;11(4):e0153056. doi: 10.1371/journal.pone.0153056 (PMC4830535; doi:10.1371/journal.pone.0153056)
Supplement: S1 Table — (XLSX) [file pone.0153056.s001.xlsx]

## Sheet: Sheet1
sex	age	anterior Septal angle	anterior nasal spine angle
F	22	82	125.1
F	59	89.6	129.8
F	53	84.7	137.2
F	38	89	120.3
F	59	89.1	124.1
F	58	87.9	120.9
F	64	89.3	120.1
F	62	84.6	114.8
F	76	98.6	112.7
F	78	89.7	126
F	62	84.5	133.7
F	48	87	129.9
F	69	81.1	124.9
F	60	87.8	125.7
F	50	85.4	122.4
F	20	79.2	126.1
F	59	85.1	116.3
F	47	83.3	123.9
F	68	80.1	129
F	63	93.1	122.5
F	48	75.2	143
F	60	85	122
F	33	91.8	124.3
F	63	81.9	134.3
F	59	86.7	134.4
F	51	82.9	116.6
F	29	83.4	125.6
F	67	88.9	124.3
F	64	88	118.2
F	71	84	114.2
F	33	81.2	115.6
F	55	76.4	126.6
F	70	84.3	126.3
F	73	88.6	131.1
F	65	86.7	142.1
F	45	86.9	135.2
F	60	84.4	122.9
F	62	84.4	137.9
F	74	98.7	121.6
F	61	84.2	138.6
F	88	83.4	128.8
M	20	83.6	127.2
M	70	72.9	129.4
M	53	80.6	129.1
M	35	78.3	125.1
M	53	81.8	127.9
M	60	83.9	132.7
M	48	80.4	109.2
M	56	83.1	119.7
M	20	86.8	125.4
M	54	78.7	123.2
M	26	72.3	131.8
M	51	80.7	121.2
M	55	81.2	126.8
M	45	84.3	123.7
M	74	81.9	119.5
M	46	80.2	119.7
M	76	87.5	124.1
M	52	82.3	140.9
M	63	97.2	121.5
M	55	74.7	124.1
M	70	82.2	125.5
M	71	84.5	121.4
M	60	79.5	116.4
M	53	80.7	123.4
M	78	78.7	126.7
M	60	87.6	120
M	65	91.7	116
M	82	85.3	129.9
M	21	80.4	122.8
M	53	80.8	117
M	73	80.1	128.4
M	44	84.6	123.4
M	28	84.3	126.2
M	58	77.8	124.1
M	69	87.6	118.9
M	44	73.9	114.2
M	69	88.8	129
M	64	90.5	120.7
M	21	87.1	133.3
